# Supplementary material for: Cameroonian Physiotherapists’ Practice, Confidence, and Perception of Health Promotion for People at Risk or with Cardiovascular Diseases: A Qualitative Study
Source: Healthcare (Basel). 2025 May 17;13(10):1172. doi: 10.3390/healthcare13101172 (PMC12110929; doi:10.3390/healthcare13101172)
Supplement: Supplementary file 1 [file healthcare-13-01172-s001.zip]

Archive with 2 entries (2 files):
- healthcare-3547626-supplementary.pdf
- SUPPLEMENTARY FILE S1.pdf
